# Supplementary material for: Transiently Transfected Mammalian Cell Cultures: An Adaptable and Effective Platform for Virus-like Particle-Based Vaccines against Foot-and-Mouth Disease Virus
Source: Viruses. 2022 May 7;14(5):989. doi: 10.3390/v14050989 (PMC9147724; doi:10.3390/v14050989)
Supplement: Supplementary file 1 [file viruses-14-00989-s001.zip]

Archive with 1 entries (1 files):
- viruses-1670096-supplementary.pdf
